# Supplementary material for: Hepatitis B Virus Genotype D: An Overview of Molecular Epidemiology, Evolutionary History, and Clinical Characteristics
Source: Microorganisms. 2023 Apr 22;11(5):1101. doi: 10.3390/microorganisms11051101 (PMC10221421; doi:10.3390/microorganisms11051101)
Supplement: Supplementary file 1 [file microorganisms-11-01101-s001.zip]

Archive with 1 entries (1 files):
- microorganisms-2349943-supplementary.xlsx
