# Supplementary material for: Hepatitis B Virus Genotype D: An Overview of Molecular Epidemiology, Evolutionary History, and Clinical Characteristics
Source: Microorganisms. 2023 Apr 22;11(5):1101. doi: 10.3390/microorganisms11051101 (PMC10221421; doi:10.3390/microorganisms11051101)
Supplement: Supplementary file 1 [file microorganisms-11-01101-s001.zip › microorganisms-2349943-supplementary.xlsx]

## Sheet: Plan1
Access number	Genotype	Subgenotype	Country	Geographic Region
AB104709	D	D1	Egypt	Northern Africa
AB104710	D	D1	Egypt	Northern Africa
AB104711	D	D1	Egypt	Northern Africa
AB104712	D	D1	Egypt	Northern Africa
AB126581	D	D1	Russia	Eastern Europe
AB188244	D	D1	Japan	Eastern Asia
AB222709	D	D1	Uzbekistan	Central Asia
AB222711	D	D1	Uzbekistan	Central Asia
AB222712	D	D1	Uzbekistan	Central Asia
AB222713	D	D1	Uzbekistan	Central Asia
AB246347	D	D1	India	Southern Asia
AB246348	D	D1	USA	Northern America
AB270541	D	D1	Mongolia	Eastern Asia
AB270543	D	D1	Mongolia	Eastern Asia
AB270546	D	D1	Mongolia	Eastern Asia
AB270547	D	D1	Mongolia	Eastern Asia
AB270548	D	D1	Mongolia	Eastern Asia
AB270550	D	D1	Mongolia	Eastern Asia
AB330367	D	D1	Tajikistan	Central Asia
AB583680	D	D1	Pakistan	Southern Asia
AB674405	D	D1	Turkey	Western Asia
AB674406	D	D1	Turkey	Western Asia
AB674407	D	D1	Turkey	Western Asia
AB674408	D	D1	Turkey	Western Asia
AB674411	D	D1	Turkey	Western Asia
AB674416	D	D1	Turkey	Western Asia
AB674419	D	D1	Turkey	Western Asia
AB674420	D	D1	Turkey	Western Asia
AB674423	D	D1	Turkey	Western Asia
AB674424	D	D1	Turkey	Western Asia
AB674425	D	D1	Turkey	Western Asia
AB674427	D	D1	Turkey	Western Asia
AB674428	D	D1	Turkey	Western Asia
AB674431	D	D1	Turkey	Western Asia
AF121239	D	D1	Turkey	Western Asia
AF121240	D	D1	Turkey	Western Asia
AF121241	D	D1	Turkey	Western Asia
AF121242	D	D1	Turkey	Western Asia
AF280817	D	D1	China	Eastern Asia
AJ344116	D	D1	France	Western Europe
AJ627224	D	D1	Spain	Southern Europe
AY161150	D	D1	India	Southern Asia
AY161157	D	D1	India	Southern Asia
AY161158	D	D1	India	Southern Asia
AY661792	D	D1	Turkey	Western Asia
AY661793	D	D1	Turkey	Western Asia
AY721605	D	D1	Turkey	Western Asia
AY721606	D	D1	Turkey	Western Asia
AY721607	D	D1	Turkey	Western Asia
AY741794	D	D1	Iran	Southern Asia
AY741795	D	D1	Iran	Southern Asia
AY741796	D	D1	Iran	Southern Asia
AY741797	D	D1	Iran	Southern Asia
AY741798	D	D1	Iran	Southern Asia
AY796030	D	D1	Turkey	Western Asia
AY796032	D	D1	Turkey	Western Asia
AY945307	D	D1	India	Southern Asia
DQ304547	D	D1	Italy	Southern Europe
DQ304548	D	D1	Italy	Southern Europe
DQ304550	D	D1	Italy	Southern Europe
DQ304551	D	D1	Italy	Southern Europe
DQ315778	D	D1	India	Southern Asia
DQ464182	D	D1	Italy	Southern Europe
EF103275	D	D1	India	Southern Asia
EF103276	D	D1	India	Southern Asia
EF103277	D	D1	India	Southern Asia
EU414135	D	D1	Belarus	Eastern Europe
EU414136	D	D1	Belarus	Eastern Europe
EU594396	D	D1	Kazakhstan	Central Asia
EU594397	D	D1	Uzbekistan	Central Asia
EU787436	D	D1	China	Eastern Asia
EU787437	D	D1	China	Eastern Asia
EU787440	D	D1	China	Eastern Asia
EU787441	D	D1	China	Eastern Asia
EU787442	D	D1	China	Eastern Asia
EU787443	D	D1	China	Eastern Asia
EU787446	D	D1	China	Eastern Asia
EU787447	D	D1	China	Eastern Asia
EU939681	D	D1	China	Eastern Asia
FJ349215	D	D1	Belgium	Western Europe
FJ349216	D	D1	Belgium	Western Europe
FJ349219	D	D1	Belgium	Western Europe
FJ349220	D	D1	Belgium	Western Europe
FJ349228	D	D1	Belgium	Western Europe
FJ349229	D	D1	Belgium	Western Europe
FJ349230	D	D1	Belgium	Western Europe
FJ349231	D	D1	Belgium	Western Europe
FJ349233	D	D1	Belgium	Western Europe
FJ349234	D	D1	Belgium	Western Europe
FJ349235	D	D1	Belgium	Western Europe
FJ386590	D	D1	China	Eastern Asia
FJ899792	D	D1	China	Eastern Asia
FJ904399	D	D1	Tunisia	Northern Africa
FJ904402	D	D1	Tunisia	Northern Africa
FJ904412	D	D1	Tunisia	Northern Africa
FJ904415	D	D1	Tunisia	Northern Africa
FJ904418	D	D1	Tunisia	Northern Africa
FJ904420	D	D1	Tunisia	Northern Africa
FJ904421	D	D1	Tunisia	Northern Africa
FJ904422	D	D1	Tunisia	Northern Africa
FJ904424	D	D1	Tunisia	Northern Africa
FJ904426	D	D1	Tunisia	Northern Africa
FJ904427	D	D1	Tunisia	Northern Africa
FJ904432	D	D1	Tunisia	Northern Africa
FJ904443	D	D1	Tunisia	Northern Africa
FJ904445	D	D1	Tunisia	Northern Africa
GQ167301	D	D1	South Africa	Southern Africa
GQ167302	D	D1	South Africa	Southern Africa
GQ183448	D	D1	India	Southern Asia
GQ183449	D	D1	India	Southern Asia
GQ183450	D	D1	India	Southern Asia
GQ183451	D	D1	India	Southern Asia
GQ183452	D	D1	India	Southern Asia
GQ183453	D	D1	India	Southern Asia
GQ183454	D	D1	India	Southern Asia
GQ183455	D	D1	India	Southern Asia
GQ183456	D	D1	India	Southern Asia
GQ183457	D	D1	India	Southern Asia
GQ183458	D	D1	India	Southern Asia
GQ183459	D	D1	India	Southern Asia
GQ183460	D	D1	India	Southern Asia
GQ183461	D	D1	India	Southern Asia
GQ183462	D	D1	India	Southern Asia
GQ183463	D	D1	India	Southern Asia
GQ183464	D	D1	India	Southern Asia
GQ183465	D	D1	India	Southern Asia
GQ183466	D	D1	India	Southern Asia
GQ183467	D	D1	India	Southern Asia
GQ183468	D	D1	India	Southern Asia
GQ183469	D	D1	India	Southern Asia
GQ183470	D	D1	India	Southern Asia
GQ184322	D	D1	South Africa	Southern Africa
GQ377589	D	D1	China	Eastern Asia
GQ477458	D	D1	Poland	Eastern Europe
GQ477459	D	D1	Poland	Eastern Europe
GU357846	D	D1	China	Eastern Asia
GU456636	D	D1	Iran	Southern Asia
GU456637	D	D1	Iran	Southern Asia
GU456638	D	D1	Iran	Southern Asia
GU456639	D	D1	Iran	Southern Asia
GU456640	D	D1	Iran	Southern Asia
GU456641	D	D1	Iran	Southern Asia
GU456643	D	D1	Iran	Southern Asia
GU456645	D	D1	Iran	Southern Asia
GU456646	D	D1	Iran	Southern Asia
GU456647	D	D1	Iran	Southern Asia
GU456648	D	D1	Iran	Southern Asia
GU456649	D	D1	Iran	Southern Asia
GU456650	D	D1	Iran	Southern Asia
GU456651	D	D1	Iran	Southern Asia
GU456652	D	D1	Iran	Southern Asia
GU456653	D	D1	Iran	Southern Asia
GU456654	D	D1	Iran	Southern Asia
GU456655	D	D1	Iran	Southern Asia
GU456656	D	D1	Iran	Southern Asia
GU456657	D	D1	Iran	Southern Asia
GU456658	D	D1	Iran	Southern Asia
GU456659	D	D1	Iran	Southern Asia
GU456660	D	D1	Iran	Southern Asia
GU456661	D	D1	Iran	Southern Asia
GU456663	D	D1	Iran	Southern Asia
GU456664	D	D1	Iran	Southern Asia
GU456665	D	D1	Iran	Southern Asia
GU456666	D	D1	Iran	Southern Asia
GU456667	D	D1	Iran	Southern Asia
GU456668	D	D1	Iran	Southern Asia
GU456669	D	D1	Iran	Southern Asia
GU456670	D	D1	Iran	Southern Asia
GU456673	D	D1	Iran	Southern Asia
GU456674	D	D1	Iran	Southern Asia
GU456675	D	D1	Iran	Southern Asia
GU456677	D	D1	Iran	Southern Asia
GU456678	D	D1	Iran	Southern Asia
GU456679	D	D1	Iran	Southern Asia
GU456680	D	D1	Iran	Southern Asia
GU456681	D	D1	Iran	Southern Asia
GU456682	D	D1	Iran	Southern Asia
GU456683	D	D1	Iran	Southern Asia
GU456684	D	D1	Iran	Southern Asia
HM750152	D	D1	China	Eastern Asia
HM750153	D	D1	China	Eastern Asia
HM750154	D	D1	China	Eastern Asia
HM750155	D	D1	China	Eastern Asia
HM750156	D	D1	China	Eastern Asia
HQ700440	D	D1	New Zealand	Australia and New Zealand
HQ700441	D	D1	New Zealand	Australia and New Zealand
HQ700442	D	D1	New Zealand	Australia and New Zealand
HQ700443	D	D1	New Zealand	Australia and New Zealand
HQ700444	D	D1	New Zealand	Australia and New Zealand
HQ700445	D	D1	New Zealand	Australia and New Zealand
HQ700446	D	D1	New Zealand	Australia and New Zealand
HQ700447	D	D1	New Zealand	Australia and New Zealand
HQ700448	D	D1	New Zealand	Australia and New Zealand
HQ700449	D	D1	New Zealand	Australia and New Zealand
HQ700450	D	D1	New Zealand	Australia and New Zealand
HQ700451	D	D1	New Zealand	Australia and New Zealand
HQ700454	D	D1	New Zealand	Australia and New Zealand
HQ700455	D	D1	New Zealand	Australia and New Zealand
HQ700459	D	D1	New Zealand	Australia and New Zealand
HQ700463	D	D1	New Zealand	Australia and New Zealand
HQ700464	D	D1	New Zealand	Australia and New Zealand
HQ700466	D	D1	New Zealand	Australia and New Zealand
HQ700469	D	D1	New Zealand	Australia and New Zealand
HQ700470	D	D1	New Zealand	Australia and New Zealand
HQ700471	D	D1	New Zealand	Australia and New Zealand
HQ700472	D	D1	New Zealand	Australia and New Zealand
HQ700473	D	D1	New Zealand	Australia and New Zealand
HQ700474	D	D1	New Zealand	Australia and New Zealand
HQ700478	D	D1	New Zealand	Australia and New Zealand
HQ700479	D	D1	New Zealand	Australia and New Zealand
HQ700480	D	D1	New Zealand	Australia and New Zealand
HQ700481	D	D1	New Zealand	Australia and New Zealand
HQ700482	D	D1	New Zealand	Australia and New Zealand
HQ700483	D	D1	New Zealand	Australia and New Zealand
HQ700484	D	D1	New Zealand	Australia and New Zealand
HQ700487	D	D1	New Zealand	Australia and New Zealand
HQ700488	D	D1	New Zealand	Australia and New Zealand
HQ700553	D	D1	New Zealand	Australia and New Zealand
HQ833465	D	D1	China	Eastern Asia
HQ833467	D	D1	China	Eastern Asia
HQ833468	D	D1	China	Eastern Asia
HQ833469	D	D1	China	Eastern Asia
HQ833470	D	D1	China	Eastern Asia
HQ833471	D	D1	China	Eastern Asia
JF754588	D	D1	Turkey	Western Asia
JF754590	D	D1	Turkey	Western Asia
JF754591	D	D1	Turkey	Western Asia
JF754592	D	D1	Turkey	Western Asia
JF754593	D	D1	Turkey	Western Asia
JF754594	D	D1	Turkey	Western Asia
JF754595	D	D1	Turkey	Western Asia
JF754596	D	D1	Turkey	Western Asia
JF754599	D	D1	Turkey	Western Asia
JF754600	D	D1	Turkey	Western Asia
JF754601	D	D1	Turkey	Western Asia
JF754602	D	D1	Turkey	Western Asia
JF754603	D	D1	Turkey	Western Asia
JF754604	D	D1	Turkey	Western Asia
JF754607	D	D1	Turkey	Western Asia
JF754610	D	D1	Turkey	Western Asia
JF754611	D	D1	Turkey	Western Asia
JF754612	D	D1	Turkey	Western Asia
JF754614	D	D1	Turkey	Western Asia
JF754615	D	D1	Turkey	Western Asia
JF754617	D	D1	Turkey	Western Asia
JF754618	D	D1	Turkey	Western Asia
JF754619	D	D1	Turkey	Western Asia
JF754623	D	D1	Turkey	Western Asia
JF754624	D	D1	Turkey	Western Asia
JF754626	D	D1	Turkey	Western Asia
JF754627	D	D1	Turkey	Western Asia
JF754628	D	D1	Turkey	Western Asia
JF754629	D	D1	Turkey	Western Asia
JF754631	D	D1	Turkey	Western Asia
JF754632	D	D1	Turkey	Western Asia
JF754633	D	D1	Turkey	Western Asia
JF754634	D	D1	Turkey	Western Asia
JF754635	D	D1	Turkey	Western Asia
JN040750	D	D1	Iran	Southern Asia
JN040751	D	D1	Iran	Southern Asia
JN040753	D	D1	Iran	Southern Asia
JN040755	D	D1	Iran	Southern Asia
JN040757	D	D1	Iran	Southern Asia
JN040758	D	D1	Iran	Southern Asia
JN040759	D	D1	Iran	Southern Asia
JN040761	D	D1	Iran	Southern Asia
JN040762	D	D1	Iran	Southern Asia
JN040765	D	D1	Iran	Southern Asia
JN040766	D	D1	Iran	Southern Asia
JN040767	D	D1	Iran	Southern Asia
JN040768	D	D1	Iran	Southern Asia
JN040769	D	D1	Iran	Southern Asia
JN040770	D	D1	Iran	Southern Asia
JN040771	D	D1	Iran	Southern Asia
JN040773	D	D1	Iran	Southern Asia
JN040774	D	D1	Iran	Southern Asia
JN040775	D	D1	Iran	Southern Asia
JN040777	D	D1	Iran	Southern Asia
JN040778	D	D1	Iran	Southern Asia
JN040779	D	D1	Iran	Southern Asia
JN040781	D	D1	Iran	Southern Asia
JN040782	D	D1	Iran	Southern Asia
JN040783	D	D1	Iran	Southern Asia
JN040784	D	D1	Iran	Southern Asia
JN040785	D	D1	Iran	Southern Asia
JN040786	D	D1	Iran	Southern Asia
JN040788	D	D1	Iran	Southern Asia
JN040790	D	D1	Iran	Southern Asia
JN040791	D	D1	Iran	Southern Asia
JN040792	D	D1	Iran	Southern Asia
JN040793	D	D1	Iran	Southern Asia
JN040794	D	D1	Iran	Southern Asia
JN040795	D	D1	Iran	Southern Asia
JN040796	D	D1	Iran	Southern Asia
JN040797	D	D1	Iran	Southern Asia
JN040799	D	D1	Iran	Southern Asia
JN040800	D	D1	Iran	Southern Asia
JN040801	D	D1	Iran	Southern Asia
JN040802	D	D1	Iran	Southern Asia
JN040805	D	D1	Iran	Southern Asia
JN040806	D	D1	Iran	Southern Asia
JN040807	D	D1	Iran	Southern Asia
JN040808	D	D1	Iran	Southern Asia
JN040809	D	D1	Iran	Southern Asia
JN040810	D	D1	Iran	Southern Asia
JN040811	D	D1	Iran	Southern Asia
JN040812	D	D1	Iran	Southern Asia
JN040813	D	D1	Iran	Southern Asia
JN040814	D	D1	Iran	Southern Asia
JN040815	D	D1	Iran	Southern Asia
JN040818	D	D1	Iran	Southern Asia
JN040819	D	D1	Iran	Southern Asia
JN040820	D	D1	Iran	Southern Asia
JN040821	D	D1	Iran	Southern Asia
JN040822	D	D1	Iran	Southern Asia
JN040823	D	D1	Iran	Southern Asia
JN040824	D	D1	Iran	Southern Asia
JN040826	D	D1	Iran	Southern Asia
JN040827	D	D1	Iran	Southern Asia
JN040828	D	D1	Iran	Southern Asia
JN040829	D	D1	Iran	Southern Asia
JN040830	D	D1	Iran	Southern Asia
JN257148	D	D1	Syria	Western Asia
JN257149	D	D1	Syria	Western Asia
JN257150	D	D1	Syria	Western Asia
JN257151	D	D1	Syria	Western Asia
JN257152	D	D1	Syria	Western Asia
JN257155	D	D1	Syria	Western Asia
JN257160	D	D1	Syria	Western Asia
JN257163	D	D1	Syria	Western Asia
JN257165	D	D1	Syria	Western Asia
JN257169	D	D1	Syria	Western Asia
JN257170	D	D1	Syria	Western Asia
JN257171	D	D1	Syria	Western Asia
JN257172	D	D1	Syria	Western Asia
JN257176	D	D1	Syria	Western Asia
JN257177	D	D1	Syria	Western Asia
JN257179	D	D1	Syria	Western Asia
JN257182	D	D1	Syria	Western Asia
JN257183	D	D1	Syria	Western Asia
JN257185	D	D1	Syria	Western Asia
JN257186	D	D1	Syria	Western Asia
JN257188	D	D1	Syria	Western Asia
JN257193	D	D1	Syria	Western Asia
JN257196	D	D1	Syria	Western Asia
JN257199	D	D1	Syria	Western Asia
JN257200	D	D1	Syria	Western Asia
JN257201	D	D1	Syria	Western Asia
JN257202	D	D1	Syria	Western Asia
JN257203	D	D1	Syria	Western Asia
JN257205	D	D1	Syria	Western Asia
JN257209	D	D1	Syria	Western Asia
JN642126	D	D1	Lebanon	Western Asia
JN642129	D	D1	Lebanon	Western Asia
JN642130	D	D1	Lebanon	Western Asia
JN642131	D	D1	Lebanon	Western Asia
JN642132	D	D1	Lebanon	Western Asia
JN642133	D	D1	Lebanon	Western Asia
JN642134	D	D1	Lebanon	Western Asia
JN642135	D	D1	Lebanon	Western Asia
JN642136	D	D1	Lebanon	Western Asia
JN642138	D	D1	Lebanon	Western Asia
JN642140	D	D1	Lebanon	Western Asia
JN642142	D	D1	Lebanon	Western Asia
JN642145	D	D1	Lebanon	Western Asia
JN642146	D	D1	Lebanon	Western Asia
JN642147	D	D1	Lebanon	Western Asia
JN642149	D	D1	Lebanon	Western Asia
JN642150	D	D1	Lebanon	Western Asia
JN642151	D	D1	Lebanon	Western Asia
JN642153	D	D1	Lebanon	Western Asia
JN642154	D	D1	Lebanon	Western Asia
JN642156	D	D1	Lebanon	Western Asia
JN642157	D	D1	Lebanon	Western Asia
JN642158	D	D1	Lebanon	Western Asia
JN642161	D	D1	Lebanon	Western Asia
JN642165	D	D1	Lebanon	Western Asia
JN642166	D	D1	Lebanon	Western Asia
JN642167	D	D1	Lebanon	Western Asia
JN664931	D	D1	India	Southern Asia
JQ687531	D	D1	Serbia	Southern Europe
KC774440	D	D1	China	Eastern Asia
KC774444	D	D1	China	Eastern Asia
KC774445	D	D1	China	Eastern Asia
KC774459	D	D1	China	Eastern Asia
KC774462	D	D1	China	Eastern Asia
KC774477	D	D1	China	Eastern Asia
KC875276	D	D1	India	Southern Asia
KC875277	D	D1	India	Southern Asia
KC875278	D	D1	India	Southern Asia
KC875279	D	D1	India	Southern Asia
KC875280	D	D1	India	Southern Asia
KC875281	D	D1	India	Southern Asia
KC875282	D	D1	India	Southern Asia
KC875283	D	D1	India	Southern Asia
KC875284	D	D1	India	Southern Asia
KC875285	D	D1	India	Southern Asia
KC875286	D	D1	India	Southern Asia
KC875287	D	D1	India	Southern Asia
KC875288	D	D1	India	Southern Asia
KC875289	D	D1	India	Southern Asia
KC875290	D	D1	India	Southern Asia
KC875291	D	D1	India	Southern Asia
KC875292	D	D1	India	Southern Asia
KC875293	D	D1	India	Southern Asia
KC875294	D	D1	India	Southern Asia
KC875295	D	D1	India	Southern Asia
KC875296	D	D1	India	Southern Asia
KC875297	D	D1	India	Southern Asia
KC875299	D	D1	India	Southern Asia
KC875300	D	D1	India	Southern Asia
KC875301	D	D1	India	Southern Asia
KC875302	D	D1	India	Southern Asia
KC875303	D	D1	India	Southern Asia
KC875304	D	D1	India	Southern Asia
KC875305	D	D1	India	Southern Asia
KC875306	D	D1	India	Southern Asia
KC875308	D	D1	India	Southern Asia
KC875309	D	D1	India	Southern Asia
KF061167	D	D1	Pakistan	Southern Asia
KF061168	D	D1	Pakistan	Southern Asia
KF061169	D	D1	Pakistan	Southern Asia
KF061170	D	D1	Pakistan	Southern Asia
KF471640	D	D1	Iran	Southern Asia
KF471641	D	D1	Iran	Southern Asia
KF471642	D	D1	Iran	Southern Asia
KF471644	D	D1	Iran	Southern Asia
KF471646	D	D1	Iran	Southern Asia
KF471647	D	D1	Iran	Southern Asia
KF471649	D	D1	Iran	Southern Asia
KF471650	D	D1	Iran	Southern Asia
KF471654	D	D1	Iran	Southern Asia
KF471655	D	D1	Iran	Southern Asia
KF471656	D	D1	Iran	Southern Asia
KF471657	D	D1	Iran	Southern Asia
KF471658	D	D1	Iran	Southern Asia
KF471659	D	D1	Iran	Southern Asia
KF471660	D	D1	Iran	Southern Asia
KF584160	D	D1	Argentina	South America
KF584161	D	D1	Argentina	South America
KF584162	D	D1	Argentina	South America
KF584163	D	D1	Argentina	South America
KF584164	D	D1	Argentina	South America
KF584165	D	D1	Argentina	South America
KF584166	D	D1	Argentina	South America
KM524338	D	D1	India	Southern Asia
KM524339	D	D1	India	Southern Asia
KM606753	D	D1	Cuba	Caribbean
KP322599	D	D1	India	Southern Asia
KP995100	D	D1	Venezuela	South America
KT366498	D	D1	India	Southern Asia
KT366499	D	D1	India	Southern Asia
KT366500	D	D1	India	Southern Asia
KT366501	D	D1	India	Southern Asia
KT366502	D	D1	India	Southern Asia
KT366508	D	D1	India	Southern Asia
KT963508	D	D1	Russia	Eastern Europe
KX196208	D	D1	India	Southern Asia
KX196209	D	D1	India	Southern Asia
KX196210	D	D1	India	Southern Asia
KX196211	D	D1	India	Southern Asia
KX196212	D	D1	India	Southern Asia
KX196213	D	D1	India	Southern Asia
KX196214	D	D1	India	Southern Asia
KX196215	D	D1	India	Southern Asia
KX196226	D	D1	India	Southern Asia
KX196227	D	D1	India	Southern Asia
KX196228	D	D1	India	Southern Asia
KX196236	D	D1	India	Southern Asia
KX827291	D	D1	USA	Northern America
KX827300	D	D1	USA	Northern America
KY382412	D	D1	Argentina	South America
KY382414	D	D1	Argentina	South America
KY629630	D	D1	China	Eastern Asia
KY629633	D	D1	China	Eastern Asia
KY629634	D	D1	China	Eastern Asia
LC365689	D	D1	Japan	Eastern Asia
MF925391	D	D1	Bangladesh	Southern Asia
MH724252	D	D1	Brazil	South America
MK355500	D	D1	Iran	Southern Asia
MK355501	D	D1	Iran	Southern Asia
MK507910	D	D1	India	Southern Asia
MK507911	D	D1	India	Southern Asia
MK507913	D	D1	India	Southern Asia
MK507914	D	D1	India	Southern Asia
MK598636	D	D1	Russia	Eastern Europe
MK598637	D	D1	Russia	Eastern Europe
MK598638	D	D1	Russia	Eastern Europe
MK598639	D	D1	Russia	Eastern Europe
MK598640	D	D1	Russia	Eastern Europe
MK598641	D	D1	Russia	Eastern Europe
MK598642	D	D1	Russia	Eastern Europe
MK598643	D	D1	Russia	Eastern Europe
MK598644	D	D1	Russia	Eastern Europe
MK598645	D	D1	Russia	Eastern Europe
MK598646	D	D1	Russia	Eastern Europe
MK598647	D	D1	Russia	Eastern Europe
MK598648	D	D1	Russia	Eastern Europe
MK598649	D	D1	Russia	Eastern Europe
MK598650	D	D1	Russia	Eastern Europe
MK618427	D	D1	Russia	Eastern Europe
MK618428	D	D1	Russia	Eastern Europe
MK618429	D	D1	Russia	Eastern Europe
MK618430	D	D1	Russia	Eastern Europe
MK618431	D	D1	Russia	Eastern Europe
MK618432	D	D1	Russia	Eastern Europe
MK618433	D	D1	Russia	Eastern Europe
MK618437	D	D1	Russia	Eastern Europe
X02496	D	D1	Latvia	Northern Europe
X80924	D	D1	Greece	Southern Europe
X80926	D	D1	Greece	Southern Europe
Y07587	D	D1	Germany	Western Europe
KX357622	D	D10	Ethiopia	Eastern Africa
KX357623	D	D10	Ethiopia	Eastern Africa
KX357624	D	D10	Ethiopia	Eastern Africa
KX357625	D	D10	Ethiopia	Eastern Africa
KX357626	D	D10	Ethiopia	Eastern Africa
KX357627	D	D10	Ethiopia	Eastern Africa
KX357628	D	D10	Ethiopia	Eastern Africa
KX357629	D	D10	Ethiopia	Eastern Africa
KX357630	D	D10	Ethiopia	Eastern Africa
KX357631	D	D10	Ethiopia	Eastern Africa
KX357632	D	D10	Ethiopia	Eastern Africa
KX357633	D	D10	Ethiopia	Eastern Africa
KX357634	D	D10	Ethiopia	Eastern Africa
KX357635	D	D10	Ethiopia	Eastern Africa
KX357636	D	D10	Ethiopia	Eastern Africa
MK052947	D	D11	China	Eastern Asia
MK052948	D	D11	China	Eastern Asia
MK052949	D	D11	China	Eastern Asia
MK052950	D	D11	China	Eastern Asia
MK052951	D	D11	China	Eastern Asia
MK052952	D	D11	China	Eastern Asia
MK052953	D	D11	China	Eastern Asia
MK052954	D	D11	China	Eastern Asia
MK052955	D	D11	China	Eastern Asia
MK052956	D	D11	China	Eastern Asia
MK052957	D	D11	China	Eastern Asia
MK052958	D	D11	China	Eastern Asia
MK052959	D	D11	China	Eastern Asia
MK052960	D	D11	China	Eastern Asia
MK052961	D	D11	China	Eastern Asia
MK052963	D	D11	China	Eastern Asia
MK052966	D	D11	China	Eastern Asia
MK052969	D	D11	China	Eastern Asia
MK052971	D	D11	China	Eastern Asia
MK052972	D	D11	China	Eastern Asia
MK052973	D	D11	China	Eastern Asia
MK052974	D	D11	China	Eastern Asia
MK052975	D	D11	China	Eastern Asia
AB090268	D	D2	Japan	Eastern Asia
AB090269	D	D2	Japan	Eastern Asia
AB090270	D	D2	Japan	Eastern Asia
AB109475	D	D2	Japan	Eastern Asia
AB109476	D	D2	Japan	Eastern Asia
AB109477	D	D2	Japan	Eastern Asia
AB109478	D	D2	Japan	Eastern Asia
AB109479	D	D2	Japan	Eastern Asia
AB110075	D	D2	Japan	Eastern Asia
AB116266	D	D2	Japan	Eastern Asia
AB119251	D	D2	Japan	Eastern Asia
AB119252	D	D2	Japan	Eastern Asia
AB119253	D	D2	Japan	Eastern Asia
AB119254	D	D2	Japan	Eastern Asia
AB119255	D	D2	Japan	Eastern Asia
AB120308	D	D2	Japan	Eastern Asia
AB188241	D	D2	Japan	Eastern Asia
AB188242	D	D2	Japan	Eastern Asia
AB205126	D	D2	Japan	Eastern Asia
AB205127	D	D2	Russia	Eastern Europe
AB205128	D	D2	Russia	Eastern Europe
AB210820	D	D2	Japan	Eastern Asia
AB210821	D	D2	Japan	Eastern Asia
AB210822	D	D2	Japan	Eastern Asia
AB267090	D	D2	Japan	Eastern Asia
AB330369	D	D2	Tajikistan	Central Asia
AB330370	D	D2	Tajikistan	Central Asia
AB471856	D	D2	Japan	Eastern Asia
AB471857	D	D2	Japan	Eastern Asia
AF043594	D	D2	Cuba	Caribbean
AJ627215	D	D2	Spain	Southern Europe
AJ627216	D	D2	Spain	Southern Europe
AJ627218	D	D2	Spain	Southern Europe
AJ627220	D	D2	Spain	Southern Europe
AJ627222	D	D2	Spain	Southern Europe
AJ627223	D	D2	Spain	Southern Europe
AY090452	D	D2	Spain	Southern Europe
AY090453	D	D2	Sweden	Northern Europe
AY796031	D	D2	Turkey	Western Asia
DQ399006	D	D2	Germany	Western Europe
EU414138	D	D2	Belarus	Eastern Europe
EU414139	D	D2	Belarus	Eastern Europe
EU414140	D	D2	Belarus	Eastern Europe
EU594398	D	D2	Russia	Eastern Europe
EU594399	D	D2	Russia	Eastern Europe
EU594400	D	D2	Estonia	Northern Europe
EU594401	D	D2	Estonia	Northern Europe
EU594402	D	D2	Estonia	Northern Europe
EU594403	D	D2	Estonia	Northern Europe
EU594404	D	D2	Estonia	Northern Europe
EU594405	D	D2	Estonia	Northern Europe
EU594407	D	D2	Estonia	Northern Europe
EU594408	D	D2	Estonia	Northern Europe
EU594409	D	D2	Estonia	Northern Europe
EU594410	D	D2	Estonia	Northern Europe
EU594415	D	D2	Russia	Eastern Europe
EU594416	D	D2	Russia	Eastern Europe
EU594421	D	D2	Russia	Eastern Europe
EU594422	D	D2	Russia	Eastern Europe
EU594423	D	D2	Russia	Eastern Europe
EU594424	D	D2	Russia	Eastern Europe
EU594425	D	D2	Russia	Eastern Europe
EU594426	D	D2	Russia	Eastern Europe
EU594427	D	D2	Russia	Eastern Europe
EU594428	D	D2	Kazakhstan	Central Asia
EU594430	D	D2	Russia	Eastern Europe
EU594431	D	D2	Russia	Eastern Europe
EU594432	D	D2	Russia	Eastern Europe
EU594433	D	D2	Russia	Eastern Europe
FJ349205	D	D2	Belgium	Western Europe
FJ349206	D	D2	Belgium	Western Europe
FJ349208	D	D2	Belgium	Western Europe
FJ349218	D	D2	Belgium	Western Europe
GQ183471	D	D2	India	Southern Asia
GQ183472	D	D2	India	Southern Asia
GQ183473	D	D2	India	Southern Asia
GQ183474	D	D2	India	Southern Asia
GQ183475	D	D2	India	Southern Asia
GQ183476	D	D2	India	Southern Asia
GQ183479	D	D2	India	Southern Asia
GQ183481	D	D2	India	Southern Asia
GQ183482	D	D2	India	Southern Asia
GQ183483	D	D2	India	Southern Asia
GQ477452	D	D2	Poland	Eastern Europe
GQ477453	D	D2	Poland	Eastern Europe
GQ477456	D	D2	Poland	Eastern Europe
GQ477457	D	D2	Poland	Eastern Europe
GQ924652	D	D2	Malaysia	South-eastern Asia
GU456635	D	D2	Iran	Southern Asia
HQ700510	D	D2	New Caledonia	Melanesia
HQ700511	D	D2	New Caledonia	Melanesia
HQ700512	D	D2	New Caledonia	Melanesia
HQ700513	D	D2	New Caledonia	Melanesia
HQ700514	D	D2	New Caledonia	Melanesia
JF754597	D	D2	Turkey	Western Asia
JN257190	D	D2	Syria	Western Asia
JN642143	D	D2	Lebanon	Western Asia
JN642144	D	D2	Lebanon	Western Asia
JN642148	D	D2	Lebanon	Western Asia
JN642159	D	D2	Lebanon	Western Asia
JN642163	D	D2	Lebanon	Western Asia
JN664918	D	D2	India	Southern Asia
JN664927	D	D2	India	Southern Asia
JN664928	D	D2	India	Southern Asia
JN664930	D	D2	India	Southern Asia
JN664939	D	D2	India	Southern Asia
JN664941	D	D2	India	Southern Asia
JN688695	D	D2	Argentina	South America
JN792910	D	D2	Greenland	Northern America
JQ687530	D	D2	Serbia	Southern Europe
JQ707476	D	D2	USA	Northern America
JQ707478	D	D2	USA	Northern America
JQ707479	D	D2	USA	Northern America
JQ707480	D	D2	USA	Northern America
JQ707481	D	D2	USA	Northern America
JQ707482	D	D2	USA	Northern America
JQ707483	D	D2	USA	Northern America
JQ707485	D	D2	USA	Northern America
JQ707486	D	D2	USA	Northern America
JQ707487	D	D2	USA	Northern America
JQ707488	D	D2	USA	Northern America
JQ707489	D	D2	USA	Northern America
JQ707490	D	D2	USA	Northern America
JQ707493	D	D2	USA	Northern America
JQ707494	D	D2	USA	Northern America
JQ707496	D	D2	USA	Northern America
JQ707497	D	D2	USA	Northern America
JQ707499	D	D2	USA	Northern America
JQ707500	D	D2	USA	Northern America
JQ707502	D	D2	USA	Northern America
JQ707503	D	D2	USA	Northern America
JQ707505	D	D2	USA	Northern America
JQ707507	D	D2	USA	Northern America
JQ707508	D	D2	USA	Northern America
JQ707512	D	D2	USA	Northern America
JQ707513	D	D2	USA	Northern America
JQ707514	D	D2	USA	Northern America
JQ707515	D	D2	USA	Northern America
JQ707516	D	D2	USA	Northern America
JQ707517	D	D2	USA	Northern America
JQ707518	D	D2	USA	Northern America
JQ707519	D	D2	USA	Northern America
JQ707520	D	D2	USA	Northern America
JQ707521	D	D2	USA	Northern America
JQ707522	D	D2	USA	Northern America
JQ707523	D	D2	USA	Northern America
JQ707524	D	D2	USA	Northern America
JQ707525	D	D2	USA	Northern America
JQ707526	D	D2	USA	Northern America
JQ707527	D	D2	USA	Northern America
JQ707528	D	D2	USA	Northern America
JQ707529	D	D2	USA	Northern America
JQ707530	D	D2	USA	Northern America
JQ707682	D	D2	USA	Northern America
JQ707683	D	D2	USA	Northern America
JQ707684	D	D2	USA	Northern America
JQ707685	D	D2	USA	Northern America
JQ707686	D	D2	USA	Northern America
JQ707687	D	D2	USA	Northern America
JQ707688	D	D2	USA	Northern America
JQ707689	D	D2	USA	Northern America
JQ707690	D	D2	USA	Northern America
JQ707691	D	D2	USA	Northern America
JQ707692	D	D2	USA	Northern America
JQ707693	D	D2	USA	Northern America
JQ707694	D	D2	USA	Northern America
JQ707695	D	D2	USA	Northern America
JQ707696	D	D2	USA	Northern America
JQ707697	D	D2	USA	Northern America
JQ707698	D	D2	USA	Northern America
JQ707699	D	D2	USA	Northern America
JQ707700	D	D2	USA	Northern America
JQ707701	D	D2	USA	Northern America
JQ707702	D	D2	USA	Northern America
JQ707703	D	D2	USA	Northern America
JQ707704	D	D2	USA	Northern America
JQ707705	D	D2	USA	Northern America
JQ707706	D	D2	USA	Northern America
JX096954	D	D2	Latvia	Northern Europe
JX096955	D	D2	Latvia	Northern Europe
JX096956	D	D2	Latvia	Northern Europe
JX096957	D	D2	Latvia	Northern Europe
JX096958	D	D2	Latvia	Northern Europe
KC875310	D	D2	India	Southern Asia
KC875311	D	D2	India	Southern Asia
KC875312	D	D2	India	Southern Asia
KF679994	D	D2	India	Southern Asia
KF679995	D	D2	India	Southern Asia
KF679996	D	D2	India	Southern Asia
KF679997	D	D2	India	Southern Asia
KF679998	D	D2	India	Southern Asia
KJ647350	D	D2	Argentina	South America
KJ647352	D	D2	Argentina	South America
KM524346	D	D2	India	Southern Asia
KM524347	D	D2	India	Southern Asia
KM524351	D	D2	India	Southern Asia
KM524352	D	D2	India	Southern Asia
KM524353	D	D2	India	Southern Asia
KM524354	D	D2	India	Southern Asia
KM524355	D	D2	India	Southern Asia
KM577668	D	D2	Iran	Southern Asia
KM577669	D	D2	Iran	Southern Asia
KP322601	D	D2	India	Southern Asia
KR905423	D	D2	India	Southern Asia
KR905424	D	D2	India	Southern Asia
KT366465	D	D2	India	Southern Asia
KT366491	D	D2	India	Southern Asia
KT366494	D	D2	India	Southern Asia
KT366495	D	D2	India	Southern Asia
KT366496	D	D2	India	Southern Asia
KT366506	D	D2	India	Southern Asia
KT366509	D	D2	India	Southern Asia
KT366510	D	D2	India	Southern Asia
KT366511	D	D2	India	Southern Asia
KT749821	D	D2	Belgium	Western Europe
KT749827	D	D2	Belgium	Western Europe
KT749828	D	D2	Belgium	Western Europe
KU668449	D	D2	India	Southern Asia
KU736924	D	D2	Sudan	Northern Africa
KU736925	D	D2	Sudan	Northern Africa
KX276856	D	D2	Malaysia	South-eastern Asia
KX276857	D	D2	Malaysia	South-eastern Asia
KX357637	D	D2	Ethiopia	Eastern Africa
KX357638	D	D2	Ethiopia	Eastern Africa
KX357639	D	D2	Ethiopia	Eastern Africa
KX827290	D	D2	USA	Northern America
KX827301	D	D2	USA	Northern America
MF618349	D	D2	India	Southern Asia
MF925358	D	D2	Bangladesh	Southern Asia
MF925363	D	D2	Bangladesh	Southern Asia
MF925364	D	D2	Bangladesh	Southern Asia
MF925379	D	D2	Bangladesh	Southern Asia
MF925383	D	D2	Bangladesh	Southern Asia
MF925393	D	D2	Bangladesh	Southern Asia
MH724216	D	D2	Brazil	South America
MH724217	D	D2	Brazil	South America
MH724223	D	D2	Brazil	South America
MH724231	D	D2	Brazil	South America
MH724236	D	D2	Brazil	South America
MH724238	D	D2	Brazil	South America
MH724241	D	D2	Brazil	South America
MH724244	D	D2	Brazil	South America
MH724246	D	D2	Brazil	South America
MH724247	D	D2	Brazil	South America
MH932714	D	D2	Japan	Eastern Asia
MK516278	D	D2	India	Southern Asia
MK598659	D	D2	Russia	Eastern Europe
MK598660	D	D2	Russia	Eastern Europe
MK598661	D	D2	Russia	Eastern Europe
MK598662	D	D2	Russia	Eastern Europe
MK598663	D	D2	Russia	Eastern Europe
MK598664	D	D2	Russia	Eastern Europe
MK598665	D	D2	Russia	Eastern Europe
MK598666	D	D2	Russia	Eastern Europe
MK598667	D	D2	Russia	Eastern Europe
MK598668	D	D2	Russia	Eastern Europe
MK598669	D	D2	Russia	Eastern Europe
MK598670	D	D2	Russia	Eastern Europe
MK598671	D	D2	Russia	Eastern Europe
MK598672	D	D2	Russia	Eastern Europe
MK598673	D	D2	Russia	Eastern Europe
MK598674	D	D2	Russia	Eastern Europe
MK598675	D	D2	Russia	Eastern Europe
MK598676	D	D2	Russia	Eastern Europe
MK598677	D	D2	Russia	Eastern Europe
MK598678	D	D2	Russia	Eastern Europe
MK598679	D	D2	Russia	Eastern Europe
MK618418	D	D2	Russia	Eastern Europe
MK618419	D	D2	Russia	Eastern Europe
MK618420	D	D2	Russia	Eastern Europe
MK618421	D	D2	Russia	Eastern Europe
MK618422	D	D2	Russia	Eastern Europe
MK618423	D	D2	Russia	Eastern Europe
MK618424	D	D2	Russia	Eastern Europe
MK618425	D	D2	Russia	Eastern Europe
MK618426	D	D2	Russia	Eastern Europe
X72702	D	D2	Germany	Western Europe
X97848	D	D2	Greece	Southern Europe
X97849	D	D2	Greece	Southern Europe
Z35716	D	D2	Poland	Eastern Europe
AB270539	D	D3+D6	Mongolia	Eastern Asia
AJ131956	D	D3+D6	Germany	Western Europe
AM422939	D	D3+D6	France	Western Europe
AY233291	D	D3+D6	South Africa	Southern Africa
AY233292	D	D3+D6	South Africa	Southern Africa
AY233294	D	D3+D6	South Africa	Southern Africa
AY233296	D	D3+D6	South Africa	Southern Africa
AY236160	D	D3+D6	Italy	Southern Europe
DQ315776	D	D3+D6	India	Southern Asia
DQ329356	D	D3+D6	Italy	Southern Europe
DQ329357	D	D3+D6	Italy	Southern Europe
DQ336674	D	D3+D6	Italy	Southern Europe
DQ336675	D	D3+D6	Italy	Southern Europe
DQ336676	D	D3+D6	Italy	Southern Europe
DQ336677	D	D3+D6	Italy	Southern Europe
DQ336678	D	D3+D6	Italy	Southern Europe
DQ336679	D	D3+D6	Italy	Southern Europe
DQ336685	D	D3+D6	Italy	Southern Europe
DQ336686	D	D3+D6	Italy	Southern Europe
DQ336687	D	D3+D6	Italy	Southern Europe
DQ336688	D	D3+D6	Italy	Southern Europe
DQ336689	D	D3+D6	Italy	Southern Europe
DQ336690	D	D3+D6	Italy	Southern Europe
DQ336692	D	D3+D6	Italy	Southern Europe
DQ464168	D	D3+D6	Italy	Southern Europe
DQ464169	D	D3+D6	Italy	Southern Europe
DQ464170	D	D3+D6	Italy	Southern Europe
DQ464172	D	D3+D6	Italy	Southern Europe
DQ464173	D	D3+D6	Italy	Southern Europe
DQ464174	D	D3+D6	Italy	Southern Europe
DQ464175	D	D3+D6	Italy	Southern Europe
DQ464178	D	D3+D6	Italy	Southern Europe
DQ486021	D	D3+D6	Italy	Southern Europe
DQ486025	D	D3+D6	Italy	Southern Europe
EU155893	D	D3+D6	Spain	Southern Europe
EU414141	D	D3+D6	Belarus	Eastern Europe
EU414142	D	D3+D6	Belarus	Eastern Europe
EU414143	D	D3+D6	Belarus	Eastern Europe
EU594382	D	D3+D6	Russia	Eastern Europe
EU594434	D	D3+D6	Estonia	Northern Europe
EU939680	D	D3+D6	China	Eastern Asia
FJ349209	D	D3+D6	Belgium	Western Europe
FJ349213	D	D3+D6	Belgium	Western Europe
FJ349214	D	D3+D6	Belgium	Western Europe
FJ349232	D	D3+D6	Belgium	Western Europe
FJ562338	D	D3+D6	China	Eastern Asia
FJ692506	D	D3+D6	Haiti	Caribbean
FJ692507	D	D3+D6	Haiti	Caribbean
GQ183478	D	D3+D6	India	Southern Asia
GQ922000	D	D3+D6	Canada	Northern America
GQ922001	D	D3+D6	Canada	Northern America
GQ922002	D	D3+D6	Canada	Northern America
HM750151	D	D3+D6	China	Eastern Asia
HQ236014	D	D3+D6	Serbia	Southern Europe
HQ236015	D	D3+D6	Serbia	Southern Europe
HQ236016	D	D3+D6	Serbia	Southern Europe
JN257181	D	D3+D6	Syria	Western Asia
JN664909	D	D3+D6	India	Southern Asia
JN664910	D	D3+D6	India	Southern Asia
JN664911	D	D3+D6	India	Southern Asia
JN664914	D	D3+D6	India	Southern Asia
JN664917	D	D3+D6	India	Southern Asia
JN664920	D	D3+D6	India	Southern Asia
JN664921	D	D3+D6	India	Southern Asia
JN664936	D	D3+D6	India	Southern Asia
JN664937	D	D3+D6	India	Southern Asia
JN664938	D	D3+D6	India	Southern Asia
JN688678	D	D3+D6	Argentina	South America
JN688679	D	D3+D6	Argentina	South America
JN688683	D	D3+D6	Argentina	South America
JN688708	D	D3+D6	Argentina	South America
JN688710	D	D3+D6	Argentina	South America
JN688711	D	D3+D6	Argentina	South America
JN688712	D	D3+D6	Argentina	South America
JN688713	D	D3+D6	Argentina	South America
JX470760	D	D3+D6	Argentina	South America
JX898689	D	D3+D6	Sweden	Northern Europe
JX898691	D	D3+D6	Sweden	Northern Europe
JX898692	D	D3+D6	Sweden	Northern Europe
JX898694	D	D3+D6	Sweden	Northern Europe
JX898697	D	D3+D6	Sweden	Northern Europe
KC012652	D	D3+D6	Argentina	South America
KC774436	D	D3+D6	China	Eastern Asia
KC774437	D	D3+D6	China	Eastern Asia
KC774460	D	D3+D6	China	Eastern Asia
KC875313	D	D3+D6	India	Southern Asia
KC875316	D	D3+D6	India	Southern Asia
KC875317	D	D3+D6	India	Southern Asia
KC875319	D	D3+D6	India	Southern Asia
KC875320	D	D3+D6	India	Southern Asia
KC875321	D	D3+D6	India	Southern Asia
KC875322	D	D3+D6	India	Southern Asia
KC875323	D	D3+D6	India	Southern Asia
KC875324	D	D3+D6	India	Southern Asia
KC875325	D	D3+D6	India	Southern Asia
KC875328	D	D3+D6	India	Southern Asia
KC875329	D	D3+D6	India	Southern Asia
KC875330	D	D3+D6	India	Southern Asia
KC875331	D	D3+D6	India	Southern Asia
KC875332	D	D3+D6	India	Southern Asia
KC875333	D	D3+D6	India	Southern Asia
KC875334	D	D3+D6	India	Southern Asia
KC875335	D	D3+D6	India	Southern Asia
KC875336	D	D3+D6	India	Southern Asia
KC875337	D	D3+D6	India	Southern Asia
KF679989	D	D3+D6	India	Southern Asia
KF679990	D	D3+D6	India	Southern Asia
KF679992	D	D3+D6	India	Southern Asia
KF679993	D	D3+D6	India	Southern Asia
KJ647353	D	D3+D6	Argentina	South America
KJ647355	D	D3+D6	Argentina	South America
KM519455	D	D3+D6	South Africa	Southern Africa
KM524349	D	D3+D6	India	Southern Asia
KM524356	D	D3+D6	India	Southern Asia
KM606745	D	D3+D6	Cuba	Caribbean
KP090177	D	D3+D6	Brazil	South America
KP090178	D	D3+D6	Brazil	South America
KP090179	D	D3+D6	Brazil	South America
KP090180	D	D3+D6	Brazil	South America
KP090181	D	D3+D6	Brazil	South America
KT347090	D	D3+D6	South Africa	Southern Africa
KT366497	D	D3+D6	India	Southern Asia
KT366507	D	D3+D6	India	Southern Asia
KU668433	D	D3+D6	India	Southern Asia
KU668434	D	D3+D6	India	Southern Asia
KU668435	D	D3+D6	India	Southern Asia
KU668436	D	D3+D6	India	Southern Asia
KU668437	D	D3+D6	India	Southern Asia
KU668442	D	D3+D6	India	Southern Asia
KU668444	D	D3+D6	India	Southern Asia
KU668445	D	D3+D6	India	Southern Asia
KU668446	D	D3+D6	India	Southern Asia
KU736926	D	D3+D6	Sudan	Northern Africa
KU736927	D	D3+D6	Sudan	Northern Africa
KX196216	D	D3+D6	India	Southern Asia
KX196217	D	D3+D6	India	Southern Asia
KX196218	D	D3+D6	India	Southern Asia
KX196219	D	D3+D6	India	Southern Asia
KX196220	D	D3+D6	India	Southern Asia
KX196221	D	D3+D6	India	Southern Asia
KX196224	D	D3+D6	India	Southern Asia
KX196225	D	D3+D6	India	Southern Asia
KX196230	D	D3+D6	India	Southern Asia
KX196231	D	D3+D6	India	Southern Asia
KX196232	D	D3+D6	India	Southern Asia
KX196233	D	D3+D6	India	Southern Asia
KX196234	D	D3+D6	India	Southern Asia
KX827292	D	D3+D6	USA	Northern America
LT992454	D	D3+D6	Kazakhstan	Central Asia
MF618339	D	D3+D6	India	Southern Asia
MF618341	D	D3+D6	India	Southern Asia
MF618343	D	D3+D6	India	Southern Asia
MH464834	D	D3+D6	Botswana	Southern Africa
MH464836	D	D3+D6	Botswana	Southern Africa
MH464838	D	D3+D6	Botswana	Southern Africa
MH464840	D	D3+D6	Botswana	Southern Africa
MH464844	D	D3+D6	Botswana	Southern Africa
MH464854	D	D3+D6	Botswana	Southern Africa
MH724214	D	D3+D6	Brazil	South America
MH724215	D	D3+D6	Brazil	South America
MH724218	D	D3+D6	Brazil	South America
MH724219	D	D3+D6	Brazil	South America
MH724220	D	D3+D6	Brazil	South America
MH724221	D	D3+D6	Brazil	South America
MH724222	D	D3+D6	Brazil	South America
MH724224	D	D3+D6	Brazil	South America
MH724225	D	D3+D6	Brazil	South America
MH724226	D	D3+D6	Brazil	South America
MH724227	D	D3+D6	Brazil	South America
MH724228	D	D3+D6	Brazil	South America
MH724229	D	D3+D6	Brazil	South America
MH724230	D	D3+D6	Brazil	South America
MH724232	D	D3+D6	Brazil	South America
MH724233	D	D3+D6	Brazil	South America
MH724234	D	D3+D6	Brazil	South America
MH724235	D	D3+D6	Brazil	South America
MH724237	D	D3+D6	Brazil	South America
MH724239	D	D3+D6	Brazil	South America
MH724240	D	D3+D6	Brazil	South America
MH724242	D	D3+D6	Brazil	South America
MH724243	D	D3+D6	Brazil	South America
MH724245	D	D3+D6	Brazil	South America
MH724248	D	D3+D6	Brazil	South America
MH724249	D	D3+D6	Brazil	South America
MH724250	D	D3+D6	Brazil	South America
MK507912	D	D3+D6	India	Southern Asia
MK541688	D	D3+D6	India	Southern Asia
MK598651	D	D3+D6	Russia	Eastern Europe
MK598655	D	D3+D6	Russia	Eastern Europe
MK598657	D	D3+D6	Russia	Eastern Europe
MK598658	D	D3+D6	Russia	Eastern Europe
MK618441	D	D3+D6	Russia	Eastern Europe
MK618443	D	D3+D6	Russia	Eastern Europe
V01460	D	D3+D6	France	Western Europe
X65258	D	D3+D6	Italy	Southern Europe
AB048701	D	D4	Australia	Australia and New Zealand
AJ627219	D	D4	Spain	Southern Europe
FJ692532	D	D4	Haiti	Caribbean
FJ692533	D	D4	Haiti	Caribbean
GQ922003	D	D4	Canada	Northern America
GQ922005	D	D4	Canada	Northern America
HQ700458	D	D4	New Zealand	Australia and New Zealand
KF192830	D	D4	India	Southern Asia
KF192831	D	D4	India	Southern Asia
KF192832	D	D4	India	Southern Asia
KF192834	D	D4	India	Southern Asia
KF922432	D	D4	South Africa	Southern Africa
KJ470889	D	D4	Brazil	South America
KJ470893	D	D4	Brazil	South America
KJ470894	D	D4	Brazil	South America
KJ470895	D	D4	Brazil	South America
KJ470896	D	D4	Brazil	South America
KM606744	D	D4	Cuba	Caribbean
KM606752	D	D4	Cuba	Caribbean
KM606755	D	D4	Cuba	Caribbean
MH724251	D	D4	Brazil	South America
GQ205380	D	D5	India	Southern Asia
GQ205382	D	D5	India	Southern Asia
GQ205384	D	D5	India	Southern Asia
GQ205385	D	D5	India	Southern Asia
GQ205388	D	D5	India	Southern Asia
GQ205389	D	D5	India	Southern Asia
JN664912	D	D5	India	Southern Asia
JN664913	D	D5	India	Southern Asia
JN664924	D	D5	India	Southern Asia
JN664926	D	D5	India	Southern Asia
JN664932	D	D5	India	Southern Asia
KC875340	D	D5	India	Southern Asia
KC875342	D	D5	India	Southern Asia
KM524345	D	D5	India	Southern Asia
KU668439	D	D5	India	Southern Asia
KU668441	D	D5	India	Southern Asia
KU668447	D	D5	India	Southern Asia
KU668448	D	D5	India	Southern Asia
KX196229	D	D5	India	Southern Asia
MF618342	D	D5	India	Southern Asia
MF925366	D	D5	Bangladesh	Southern Asia
FJ904398	D	D7	Tunisia	Northern Africa
FJ904394	D	D7	Tunisia	Northern Africa
FJ904395	D	D7	Tunisia	Northern Africa
FJ904396	D	D7	Tunisia	Northern Africa
FJ904397	D	D7	Tunisia	Northern Africa
FJ904400	D	D7	Tunisia	Northern Africa
FJ904401	D	D7	Tunisia	Northern Africa
FJ904403	D	D7	Tunisia	Northern Africa
FJ904404	D	D7	Tunisia	Northern Africa
FJ904405	D	D7	Tunisia	Northern Africa
FJ904406	D	D7	Tunisia	Northern Africa
FJ904407	D	D7	Tunisia	Northern Africa
FJ904408	D	D7	Tunisia	Northern Africa
FJ904409	D	D7	Tunisia	Northern Africa
FJ904410	D	D7	Tunisia	Northern Africa
FJ904413	D	D7	Tunisia	Northern Africa
FJ904414	D	D7	Tunisia	Northern Africa
FJ904416	D	D7	Tunisia	Northern Africa
FJ904417	D	D7	Tunisia	Northern Africa
FJ904419	D	D7	Tunisia	Northern Africa
FJ904425	D	D7	Tunisia	Northern Africa
FJ904428	D	D7	Tunisia	Northern Africa
FJ904430	D	D7	Tunisia	Northern Africa
FJ904433	D	D7	Tunisia	Northern Africa
FJ904435	D	D7	Tunisia	Northern Africa
FJ904436	D	D7	Tunisia	Northern Africa
FJ904437	D	D7	Tunisia	Northern Africa
FJ904438	D	D7	Tunisia	Northern Africa
FJ904439	D	D7	Tunisia	Northern Africa
FJ904440	D	D7	Tunisia	Northern Africa
FJ904441	D	D7	Tunisia	Northern Africa
FJ904442	D	D7	Tunisia	Northern Africa
FJ904444	D	D7	Tunisia	Northern Africa
FJ904447	D	D7	Tunisia	Northern Africa
FN594768	D	D8	Niger	Western Africa
FN594769	D	D8	Niger	Western Africa
FN594770	D	D8	Niger	Western Africa
FN594771	D	D8	Niger	Western Africa
JN664919	D	D9	India	Southern Asia
JN664920	D	D9	India	Southern Asia
JN664921	D	D9	India	Southern Asia
JN664922	D	D9	India	Southern Asia
JN664942	D	D9	India	Southern Asia
JN664948	D	D9	India	Southern Asia
JN792910	D	quasi-subgenotype D	Greenland	Northern America
MT603382	D	quasi-subgenotype D	Greenland	Northern America
MT603396	D	quasi-subgenotype D	Greenland	Northern America
MT603399	D	quasi-subgenotype D	Greenland	Northern America
ERS2200178	D	quasi-subgenotype D	Greenland	Northern America
JN792903	D	quasi-subgenotype D	Greenland	Northern America
JN792904	D	quasi-subgenotype D	Greenland	Northern America
JN792905	D	quasi-subgenotype D	Greenland	Northern America
JN792906	D	quasi-subgenotype D	Greenland	Northern America
JN792907	D	quasi-subgenotype D	Greenland	Northern America
JN792908	D	quasi-subgenotype D	Greenland	Northern America
JN792909	D	quasi-subgenotype D	Greenland	Northern America
JN792911	D	quasi-subgenotype D	Greenland	Northern America
JN792912	D	quasi-subgenotype D	Greenland	Northern America
MT603376	D	quasi-subgenotype D	Greenland	Northern America
MT603377	D	quasi-subgenotype D	Greenland	Northern America
MT603378	D	quasi-subgenotype D	Greenland	Northern America
MT603379	D	quasi-subgenotype D	Greenland	Northern America
MT603380	D	quasi-subgenotype D	Greenland	Northern America
MT603381	D	quasi-subgenotype D	Greenland	Northern America
MT603383	D	quasi-subgenotype D	Greenland	Northern America
MT603384	D	quasi-subgenotype D	Greenland	Northern America
MT603385	D	quasi-subgenotype D	Greenland	Northern America
MT603387	D	quasi-subgenotype D	Greenland	Northern America
MT603388	D	quasi-subgenotype D	Greenland	Northern America
MT603389	D	quasi-subgenotype D	Greenland	Northern America
MT603390	D	quasi-subgenotype D	Greenland	Northern America
MT603391	D	quasi-subgenotype D	Greenland	Northern America
MT603392	D	quasi-subgenotype D	Greenland	Northern America
MT603393	D	quasi-subgenotype D	Greenland	Northern America
MT603394	D	quasi-subgenotype D	Greenland	Northern America
MT603395	D	quasi-subgenotype D	Greenland	Northern America
MT603397	D	quasi-subgenotype D	Greenland	Northern America
MT603398	D	quasi-subgenotype D	Greenland	Northern America
MT603400	D	quasi-subgenotype D	Greenland	Northern America
MT603401	D	quasi-subgenotype D	Greenland	Northern America
MT603402	D	quasi-subgenotype D	Greenland	Northern America
MT603403	D	quasi-subgenotype D	Greenland	Northern America
MT603404	D	quasi-subgenotype D	Greenland	Northern America
MN585094	D	quasi-subgenotype D12	Belgium	Western Europe
MN585095	D	quasi-subgenotype D12	Belgium	Western Europe
AB555496	D	quasi-subgenotype D2	China	Eastern Asia
AB555497	D	quasi-subgenotype D2	China	Eastern Asia
AB555500	D	quasi-subgenotype D2	China	Eastern Asia
AB555501	D	quasi-subgenotype D2	China	Eastern Asia
